# Supplementary material for: Insight into the AP2/ERF transcription factor superfamily in sesame and expression profiling of DREB subfamily under drought stress
Source: BMC Plant Biol. 2016 Jul 30;16:171. doi: 10.1186/s12870-016-0859-4 (PMC4967514; doi:10.1186/s12870-016-0859-4)
Supplement: Additional file 4: — Details of sesame AP2/ERF transcription factor- based SSR markers. (XLSX 17 kb) [file 12870_2016_859_MOESM4_ESM.xlsx]

## Sheet: Feuil1
Gene name	Marker ID	SSR motif	PRODUCT-SIZE	FW-PRIMER	FW-LENGHT	Tm	RV-PRIMER	RV-LENGHT	Tm	SSR-INDEX	FW-INDEX	RV-INDEX
AP2SI5	ASSRsi1	(CTT)4	358	TGGGAAGCTAGAATTGGAAGAG	22	59.85	CATATCCAGCAGCAGTTTGAAG	22	59.904	748	475	811
AP2SI27	ASSRsi2	(CTG)5	306	GATGGATTCTTGTGCTTCTCCT	22	59.719	TGCTTTCCCTTCTTCTTTTGAG	22	59.994	985	18	302
AP2SI27	ASSRsi3	(ACT)4	343	AGATGGCTTAGACCTGCTGAAA	22	60.393	CTCCTCCCTTACAAGCTCTTTG	22	59.538	975	703	1024
AP2SI28	ASSRsi4	(CTA)5	219	GAGCTTATGATCTTGCTGCTCTT	23	59.325	CAATTCTAGCTTGCCATCTTCC	22	60.224	610	575	772
AP2SI28	ASSRsi5	(GGA)4	273	ATCAATCTACTTGGGCTGCTCT	22	59.397	CAAATCCTCCATGAACAACAAC	22	59.336	1362	1139	1390
AP2SI31	ASSRsi6	(GGA)6	218	GCTGCTAATCCTGATGGAGTTT	22	59.752	GCAGTTTGAAGAGGAAGAGGAA	22	59.998	492	457	653
AP2SI58	ASSRsi7	(GCT)4	400	GGGAAGCTAGAATTGGAAGAGT	22	58.053	TCAAGACAAAGATCCCAAGG	20	57.71	186	116	496
AP2SI43	ASSRsi8	(ACT)5	219	GAGCTTATGATCTTGCTGCTCTT	23	59.325	CAATTCTAGCTTGCCATCTTCC	22	60.224	996	962	1159
AP2SI43	ASSRsi9	(ATC)4	273	ATTTTCTTGGAGTTGGAGGACA	22	59.976	GAGGAGCAACAGCTTCATCAG	21	60.149	403	365	617
AP2SI78	ASSRsi10	(CAA)4	189	GGTTACTGCTGCTCTTGGAGAT	22	59.913	TGCTTTCCCTTCTTCTTTTGAG	22	59.994	90	57	224
AP2SI74	ASSRsi11	(ACT)5	219	GAGCTTATGATCTTGCTGCTCTT	23	59.325	CAATTCTAGCTTGCCATCTTCC	22	60.224	900	866	1063
AP2SI61	ASSRsi12	(GATCTG)5	124	TCTTGGAAATGGACTTGCTATG	22	59.225	AGCAGCAGCAGAAGGAATATG	21	59.629	1030	1008	1111
AP2SI61	ASSRsi13	(CTA)4	330	TGATAAGGAAGAAAAGGCTGCT	22	59.523	CCTCCAGAATAAGATCCAGAAGAA	24	60.089	736	675	981
AP2SI55	ASSRsi14	(CAA)5	333	TGTTGAAACTTCTTCTACTGCTGG	24	59.982	GATTCCCATCTTCCAGTTCTTC	22	59.037	297	78	389
AP2SI132	ASSRsi15	(GGA)4	292	TTGGAGCTTCTTGTTCTCTTCC	22	59.998	GCAGCATGAGCAGTATCAAATC	22	59.88	360	287	557
AP2SI131	ASSRsi16	(GGA)4	292	TTGGAGCTTCTTGTTCTCTTCC	22	59.998	GCAGCATGAGCAGTATCAAATC	22	59.88	360	287	557
AP2SI97	ASSRsi17	(CAA)5	378	ATGAAACTGCTGATCCTCCTGT	22	60.139	TAGCTTCCCATCTTCCACACTT	22	60.13	384	320	676
AP2SI102	ASSRsi18	(GCT)4	391	TGGGAAGCTAGAATTGGAAGAG	22	59.85	CCCAAGGATGTTCATGTTGAT	21	59.662	606	535	905
AP2SI117	ASSRsi19	(ATG)4	241	TGAAAAGGGAAAGAGAGTTGGA	22	60.214	AAAATTAGGAGGTCCAGCCATT	22	60.199	214	63	282
AP2SI118	ASSRsi20	(AAT)4	286	TCTGGATCTGAACTTGTTGCTT	22	58.983	TTCCCTTTCTAGCTTGTCCTTC	22	59.024	552	445	709
AP2SI121	ASSRsi21	(AGGAAG)4	352	TGGGAGGAATTGGAACTGATAC	22	60.187	ATTTGAGCTTGAGGAAATCCAG	22	59.725	1355	1133	1463
AP2SI121	ASSRsi22	(TGA)4	288	GAAGATGGAGCTAGAGGAGGAA	22	59.081	TTGTCCCATATCAGCAACAGAC	22	60	224	145	411
AP2SI123	ASSRsi23	(AGA)4	272	TGGCTATGAGAATGGTTAAGTCTG	24	59.687	ATAAGCTCCTTGCTTTCCCTTC	22	60.218	96	35	285
AP2SI125	ASSRsi24	(TCA)4	256	GCTTGGATTTTCTCTTTCTGCT	22	59.159	AACCATTCCTTGAGGTTGAGAT	22	58.967	83	39	273
AP2SI2	ASSRsi25	(GCT)4	240	CCTAGACCTGCTTCTCTTTCTCC	23	60.029	ATTAAGCCATCCTTCTTCAGCA	22	60.224	360	325	543
AP2SI3	ASSRsi26	(CTC)5	358	GGCTTGGAACTTTTGATACTGC	22	60.136	CCAGCCTTCTTTTCATGTTCA	21	60.234	217	95	432
AP2SI77	ASSRsi27	(TTC)5	306	TTGGCCTTCTTCTTCTTCTACTG	23	59.205	GATTCAGTTTGAGGCATTCCA	21	60.066	380	282	567
AP2SI7	ASSRsi28	(TGATTT)3	185	GTTGCTGGAGGAGATTTTGC	20	59.82	CCAGACATAAGAGTAGGAGCATCA	24	59.804	965	862	1023
AP2SI8	ASSRsi29	(AAG)4	283	TCTGATCCTGATGCTACTGAATCT	24	59.397	CAAAAGTTCCAAGCCAAACTCT	22	59.799	81	19	280
AP2SI11	ASSRsi30	(CTT)5	145	GGAGGATGTGTTCTTCCTTCTG	22	60.11	TTCCAGACTTTTCTCCTTGAGC	22	59.998	145	115	238
AP2SI11	ASSRsi31	(GCT)4	372	AAAGAGAAATTGGGGAAGATGG	22	60.638	TGAGCAGCAGAAGCAGAATTAG	22	59.926	561	336	686
AP2SI63	ASSRsi32	(AAGCTG)5	388	GAAGAGTTAGACTTTGGCTTGGA	23	59.078	TCAGGAACAGGAACAGGATTTT	22	59.976	727	503	869
AP2SI64	ASSRsi33	(GCT)4	233	TGCTGGAAAGCATCCTCTTTA	21	59.967	CAGTAGGAGAAGGAGAAGCAGG	22	59.655	336	216	427
AP2SI66	ASSRsi34	(GCT)4	253	CTTTGTTCTGCTCCTGTTGTTG	22	59.951	CAAAAGTTCCAAGCCAAACTCT	22	59.799		223	454
AP2SI68	ASSRsi35	(CTG)4	278	GCTGCTGCTACTAAGGCTGCT	21	61.34	TCCCAAGGAACAAAATCTTCAG	22	60.455	580	391	647
AP2SI69	ASSRsi36	(GAA)5	195	GGATCTCAATGGGTTATGAAGG	22	59.666	AGCAGCATTCCAATCAAGAAGT	22	60.27	434	403	576
AP2SI73	ASSRsi37	(TGA)5	188	TGATCCTGATGCTACTGATTCTTC	24	59.752	GAGCTTCCTTAACCTTCATAGGC	23	59.784	170	144	309
AP2SI14	ASSRsi38	(GCT)4	322	GGCTTGGAACTTATCCTTCTCC	22	60.435	AGCATTCCTTCAGCCATATCC	21	60.433	288	260	561
AP2SI15	ASSRsi39	(AATGGA)3	369	CTGTTGTTGTTGGAAGACCTGA	22	60.185	CTCTAATTTCAGCAGCCCACTT	22	59.913	252	47	394
AP2SI59	ASSRsi40	(TTC)4	282	TGAGAGGATGTTTTGCTGTTCT	22	58.983	CAGGCTTCTTTTCTCCAAATTC	22	59.372	296	206	466
AP2SI60	ASSRsi41	(CTT)4	284	GACCTCCTCCTCAACTTCTTCA	22	59.856	AGATCCCCAAAGACAAAGCATA	22	59.966	313	284	546
AP2SI16	ASSRsi42	(TCTAAT)3	289	AGACTTGGACTTGGAGATGGAG	22	59.739	CAGCAGGACACCATTCATTAGA	22	60.132	636	505	772
AP2SI30	ASSRsi43	(GCT)4	338	TACTGCTGAAATGGCTGCTAGA	22	60.173	TATCAAGTTCCCACCAAGGAGT	22	59.864	351	219	535
AP2SI17	ASSRsi44	(TTC)4	275	TGCTAATGCTTTTCCTAGACCTG	23	59.926	GATCAAGCCATCCTTCTTCAAC	22	60.081	470	378	631
AP2SI17	ASSRsi45	(TTC)9	120	GAGGAGCTGGAACTGGATCTAA	22	59.848	TAGCAGCAGAATCATCAGGAGA	22	60.118	470	20	118
AP2SI19	ASSRsi46	(TGC)8	301	GATCTTGGGGATCTTGGGTT	20	60.133	GCAGAAAGAAGAGGAGAATGAGG	23	60.844	341	122	400
AP2SI35	ASSRsi47	(GCT)7	237	CTCTTCATGCTTCTGTTGATGC	22	60.022	ATCCAGGTTGTTCTTCTTCAGC	22	59.757	801	698	913
AP2SI35	ASSRsi48	(TTC)4	348	AGTCTGCTTCTTCTCCTCCTCA	22	59.762	TCATAGGAACAGGTCTAGGTCCA	23	60.005	113	92	417
AP2SI36	ASSRsi49	(ATG)4	340	GATCTTCTTTGGGGATCTGGA	21	60.395	CTCTAATTTCAGCAGCCCACTT	22	59.913	310	70	388
AP2SI37	ASSRsi50	(GAG)4	243	GGCTTGGAACTTTTGATACTGC	22	60.136	CCTTAACTTCTCTTCCCTTTCCC	23	60.764	511	311	531
AP2SI38	ASSRsi51	(CTT)8	388	AGAGTTTGGCTTGGAACTTTTG	22	59.799	CAGCAACAGCAGGATTTTGA	20	59.988	229	88	456
AP2SI39	ASSRsi52	(TTC)5	363	AGAAAGAGACCTTGGGGAAGAT	22	59.6	AGAATCAGCAACAACAACTCCA	22	59.78	611	418	759
AP2SI41	ASSRsi53	(TCA)6	297	CTACTCAAGTTCCTGCTCCTCC	22	59.525	CAGATCCAGAAGAAGAAGATCCA	23	59.835	659	449	723
AP2SI42	ASSRsi54	(GAA)5	180	TGCTGCTAATGGAGGATGTTC	21	60.228	GCAGTATCAAAAGTTCCAAGCC	22	60.136	129	84	242
AP2SI20	ASSRsi55	(TTC)5	330	GTTGTTGCTCCTCCTATGCTTT	22	59.789	AGTTCCAGCTTCAGGTTCAGTC	22	59.923	365	187	495
AP2SI20	ASSRsi56	(CTC)5	323	AGAGTTTGGCTTGGAACTTTTG	22	59.799	GCAGCAGAAGAAGAAGAAGCAT	22	60.29	868	706	1007
AP2SI21	ASSRsi57	(CTT)6	338	CATCCTTCTCCTTTTCCTCTTTC	23	59.729	TGAGCAGTAGTTCCAGTAGCTTG	23	58.872	184	133	448
AP2SI57	ASSRsi58	(CTT)9	351	TAGAATGAGAGCTTGGGGAAAG	22	59.85	AGTTCTTCAGCAGGTTCAGGAG	22	60.053	505	225	554
AP2SI22	ASSRsi59	(GCT)4	257	TGAAGAGACATGGATGGAATGA	22	60.461	ATCATCAGCATTAGCAGAAGCA	22	60.01	144	2	237
AP2SI47	ASSRsi60	(TCT)8	247	GATCTGGAGGAAATGGAGGAG	21	60.022	TGTTGTTGAGGAAGTTGAGGAA	22	59.751	435	389	614
AP2SI49	ASSRsi61	(GCT)4	142	AGAGTTTGGCTTGGAACTTATCC	23	60.018	CAGAATGAGAAGCAGGAAGAGG	22	60.508	204	169	289
AP2SI50	ASSRsi62	(AGG)4	386	AATTCTGGAAAGTGGGTTTGTG	22	60.254	TGAGGAGGAGGAAGCATAAGTC	22	59.848	509	235	599
AP2SI25	ASSRsi63	(TGATTT)3	371	TCTCATACTTCTCCTTCTTCTGTTC	25	57.456	GTATCATCCATCCAAGCAAGA	21	57.624	953	646	996
AP2SI82	ASSRsi64	(CTT)4	365	GCTAGAGTTTGGCTTGGAACTTT	23	60.293	CCTCCATTAGCAGAATCAGAAGA	23	59.864	607	454	796
AP2SI83	ASSRsi65	(CAA)4	366	ACCTCCTCCTCATCAAAATCAA	22	59.94	GCAGTATCAAAAGTTCCAAGCC	22	60.136	309	183	527
AP2SI84	ASSRsi66	(CAA)4	366	ACCTCCTCCTCATCAAAATCAA	22	59.94	GCAGTATCAAAAGTTCCAAGCC	22	60.136	309	183	527
AP2SI86	ASSRsi67	(TCC)6	296	GGAGAAAAGTCTGGAGGAGCTT	22	60.369	TCATCATAAGCAAGAGCAGCAT	22	60.01	116	13	287
AP2SI24	ASSRsi68	(GAA)4	392	TCCTCAACCTAATGGAAGATGG	22	60.312	CAACATCAGAAGGAGTAACAGCC	23	60.178	270	198	567
AP2SI6	ASSRsi69	(GAA)4	343	TTAAGGGAGTTGTTCCTCAACC	22	59.499	CCTCCTCCAGAAGAAAGAGAAA	22	59.098	258	173	494
AP2SI128	ASSRsi70	(TTC)5	344	TGTCCTTCTTCTGCTCTTTCTTC	23	59.291	GCAGTATCAAAAGTTCCAAGCC	22	60.136	143	85	407
AP2SI124	ASSRsi71	(TTC)4	265	AGAGTTTGGCTTGGAACTTTTG	22	59.799	CTTGAGCAATAGAAGGCATAAGAG	24	58.801	437	217	458
AP2SI120	ASSRsi72	(CCT)6	364	AGAGTTTGGCTTGGAACTTTTG	22	59.799	AATCATCAGGAACAACAGGAGG	22	60.361	450	160	502
AP2SI119	ASSRsi73	(CAA)4	356	CCTTCTCATCCTTCTCCTTCTTC	23	59.846	GGAGTTCCAGGTTGCTTCATAA	22	60.483	393	142	476
AP2SI119	ASSRsi74	(CTT)7	366	TTCTCCTTCTCCTTCTCATCCTT	23	59.846	GGAGTTCCAGGTTGCTTCATAA	22	60.483	157	132	476
AP2SI116	ASSRsi75	(GGA)5	109	AATCTGGAGGAGGAGGAGCTT	21	60.709	CACTTTCCCCACTTTCTCATTC	22	59.976	30	5	92
AP2SI114	ASSRsi76	(CCT)5	373	AGAGTTTGGCTTGGAACTTTTG	22	59.799	AATCATCAGGAACAACAGGAGG	22	60.361	630	157	508
AP2SI111	ASSRsi77	(CTGTTG)3	345	GGCTTGGAACTTTTGATACTGC	22	60.136	CAGCAGCAGGTCTTTGATTATG	22	59.904	367	134	457
AP2SI109	ASSRsi78	(CTT)6	324	GCTGCTCTTGCTATTAAGGGAT	22	59.063	ATACCATTCCCATCCAACATCT	22	59.424	457	295	597
AP2SI108	ASSRsi79	(GCT)4	285	GAGCTTTTGATGCTGCTCTTTT	22	60.156	AATCAGGTTGAGGTTGTCCATC	22	60.233	294	182	445
AP2SI107	ASSRsi80	(GCT)4	316	TCTGATGGAGGAGGAAGACCTA	22	60.204	GAGATCCAAATCCAAGAGCATC	22	60.046	297	46	340
AP2SI105	ASSRsi81	(GGA)4	304	AAGTCTGTTTCTCCTGCTTCTCTT	24	59.272	ACTTCTTTCCCTTTCCTCCAAC	22	59.982	96	58	340
AP2SI104	ASSRsi82	(TTC)4	339	CTCAAGAAATGGAAACTTGTGG	22	58.741	CAACAGGAGCAGCAAGAGTAGT	22	58.819	323	239	556
AP2SI103	ASSRsi83	(TCT)5	293	GGCTTGGAACTTTTGATACTGC	22	60.136	CCATTCCTTTTCAGCAGACTTT	22	59.762	987	770	1041
AP2SI103	ASSRsi84	(TCT)6	183	AGATGGAGGAGGAGGAAAGG	20	59.63	GGAAGAACAGAATGAGCATGAA	22	59.316	987	84	245
AP2SI101	ASSRsi85	(CTT)4	400	CTCAACCTGCTGAAAATGTTATTCC	25	62.247	TCCCAAAATCCACATCCAAGT	21	61.481	634	443	822
AP2SI100	ASSRsi86	(AGA)4	235	GGCTTGGAACTTTTGATACTGC	22	60.136	CTAGCCTTTCCCTTTCTTCCTC	22	59.861	567	377	590
AP2SI98	ASSRsi87	(CTT)4	242	AGAAAGAGACCTTGGGGAAAGT	22	59.637	GGTTGCATAGATCCAGAAGAAGA	23	59.739	238	61	280
AP2SI93	ASSRsi88	(CTT)4	394	AGAGTTTGGCTTGGAACTTTTG	22	59.799	GAGCAGCAGGAGAAGGATAAGA	22	60.117	736	604	976
AP2SI93	ASSRsi89	(TCT)4	157	TTCTGCTCTTGCTCATGTTGTT	22	60.059	AAATTGTTGATCTCCTCCTCCA	22	59.94	249	159	294
AP2SI92	ASSRsi90	(CTT)4	195	GGCTACTCTTCCTTCTCAAAATGT	24	59.362	TCAGGCTTATATCCATCTCCAA	22	58.671	412	333	506
AP2SI88	ASSRsi91	(CTT)4	398	GGCTTGGAACTTTTGATACTGC	22	60.136	AGGAGGAGGAGGAGAAGAAGAA	22	59.957	421	224	600
