# Supplementary material for: Insight into the AP2/ERF transcription factor superfamily in sesame and expression profiling of DREB subfamily under drought stress
Source: BMC Plant Biol. 2016 Jul 30;16:171. doi: 10.1186/s12870-016-0859-4 (PMC4967514; doi:10.1186/s12870-016-0859-4)
Supplement: Additional file 9: — List of primers used in quantitative real time- PCR analysis. (XLSX 12 kb) [file 12870_2016_859_MOESM9_ESM.xlsx]

## Sheet: Sheet1
	name
M1	AP2si2	P-F	CCGTCGTGCTCGTCTTCT	P-R	CGGATTCAGCCACCCTTC
M2	AP2si11	P-F	CTCCTCATCGGACTCTTC	P-R	GCGTCTTCATTCCCACT
M3	AP2si13	P-F	TACGCTCATCATATCACAA	P-R	AGAATCAAGACCACCAAG
M4	AP2si14	P-F	CAGCGGCAAATGGGTGTC	P-R	CAGCGGCGAAGGTGAAGA
M5	AP2si16	P-F	TCTTGCGAATTAGAAGGC	P-R	ACTCACATTTATTACCACCATC
				P-R	CTCCCTGATTTCCGACAC
M6	AP2si17	P-F	TTTCAACAGTTCCACCTCC
M7	AP2si18	P-F	ATTTCCATCATCTAACCCTAAC	P-R	CCTCATCCGTATCCCTCTAT
M8	AP2si19	P-F	TACAAGGGAGTGAGAATGA	P-R	GGTAGAGTTGAGTGGGAAA
M9	AP2si21	P-F	TGGGTTTGGCGAGAATGT	P-R	CGTTGCCTGAAGCGGATA
M10	AP2si22	P-F	TAGGAAACGCAAGTATGG	P-R	GAAGCCTGTCAACCAATC
M11	AP2si30	P-F	TGAGCCACCACCCTGTTC
		P-R	AAGTTCCGAGCCAAATGC
M12	AP2si33	P-F	GAAAGCAAAGGCAACA	P-R	TATCTCGGCTACCCAC
M13	AP2si35	P-F	ATCTTCCCTCTTCTTTCC	P-R	TACTGGGCTCAACCTG
M14	AP2si39	P-F	CGGAGCCCTCTTTGAATA	P-R	ACACCACCTGACCGTTTG
M15	AP2si44	P-F	TTGCCACTGCGGAAGA	P-R	CTGGGAAACATGGAAACC
M16	AP2si46	P-F	TACGCTGTGATATGGTCC	P-R	ACTCTTAGTTCCGCTCCT
M17	AP2si47	P-F	GGTAAGTGGGTGGCAGAG	P-R	CGTTGAGGACGATGAAGAG
M18	AP2si49	P-F	GGCTGCTGCCTATGAT	P-R	CGGCGTGTATGTCTCC
M19	AP2si50	P-F	AGGGAGCCCAACAAGA	P-R	TTAGCATTCGCAGACG
M20	AP2si56	P-F	GTCGCCTTGTCCTTCTGT	P-R	TTCCTCGTTGTTGTCTGG
M21	AP2si57	P-F	GCCCTTCCTTCTCATCTTT	P-R	TTCCTGCTTCGCTTCTTAC
M22	AP2si64	P-F	ATAGACGAGGAGGCACT	P-R	TCAGCATCGGAGTTGT
M23	AP2si65	P-F	CGGCATTGGCACTCAG	P-R	GCTCTTGGCAAACCTCC
M24	AP2si68	P-F	GCCGCTCTGCTTTCCT	P-R	CTCAGCCGCCTTGGTT
M25	AP2si72	P-F	TCATTGCCAACTACATCC	P-R	TCACCATCTTCCTGCTTT
M26	AP2si75	P-F	TCTGGCTCGGCACCTT	P-R	CGGCACCACAAACTCG
M27	AP2si76	P-F	GGACTGTGGGAAAGATAG	P-R	TACTTGACATGCGATTGA
M28	AP2si83	P-F	CTCCACCTTACCCAAACC	P-R	CTCTGTCGCACTCCTCTG
M29	AP2si84	P-F	TGACGGATGAACCAGG	P-R	CCAAGAGCAAACGAAAA
M30	AP2si89	P-F	TCCTCCTTACACTGCTTT	P-R	ATGATGCGATTGACTTGA
M31	AP2si90	P-F	TCCATCGTCCTCCCATCA	P-R	AAACATCGCCTCCTCGTC
M32	AP2si94	P-F	TATGGCTTGGGACTTTC	P-R	TTTGATGTCTTGGTGGG
M33	AP2si103	P-F	CTGGCTCAGCACGACGAA	P-R	GGCGATGATGGCGAACAC
M34	AP2si106	P-F	CTCCACCTCTTCGCCGTCTG	P-R	CGCCCTTATCATCTTCTTCTGC
M35	AP2si107	P-F	AGAACGCCAAACAGGATA	P-R	GGAACAGGCAAGGAAGAT
M36	AP2si108	P-F	TCGTCTTCGTCGTCGTGT	P-R	TAGGAGCCCAACCAAATC
M37	AP2si109	P-F	GTGGGTGAAGGTGGTAA	P-R	TTGAGGATGGCGGAAC
M38	AP2si115	P-F	CGTGCGACGAGACAAG	P-R	GGTATCCGACGGGTTT
M39	AP2si116	P-F	CACAGCCGTGTACTACCTCC	P-R	TGCCGCCTTCTTCCTTAT
M40	AP2si119	P-F	GCCTTGGCTTACGATA	P-R	TTGGGAACACTGGACTTT
M41	AP2si130	P-F	CGATGACTGAGGACGGAATG	P-R	GGTGAGGGAGCCCAACAA

## Sheet: Sheet2
Gene ID	Primer Forward (5-3)	Primer Reverse (5-3)
AP2si2	CCGTCGTGCTCGTCTTCT	CGGATTCAGCCACCCTTC
AP2si11	CTCCTCATCGGACTCTTC	GCGTCTTCATTCCCACT
AP2si13	TACGCTCATCATATCACAA	AGAATCAAGACCACCAAG
AP2si14	CAGCGGCAAATGGGTGTC	CAGCGGCGAAGGTGAAGA
AP2si16	TCTTGCGAATTAGAAGGC	ACTCACATTTATTACCACCATC
AP2si17	TTTCAACAGTTCCACCTCC	CTCCCTGATTTCCGACAC
AP2si18	ATTTCCATCATCTAACCCTAAC	CCTCATCCGTATCCCTCTAT
AP2si19	TACAAGGGAGTGAGAATGA	GGTAGAGTTGAGTGGGAAA
AP2si21	TGGGTTTGGCGAGAATGT	CGTTGCCTGAAGCGGATA
AP2si22	TAGGAAACGCAAGTATGG	GAAGCCTGTCAACCAATC
AP2si30	TGAGCCACCACCCTGTTC	AAGTTCCGAGCCAAATGC
AP2si33	GAAAGCAAAGGCAACA	TATCTCGGCTACCCAC
AP2si35	ATCTTCCCTCTTCTTTCC	TACTGGGCTCAACCTG
AP2si39	CGGAGCCCTCTTTGAATA	ACACCACCTGACCGTTTG
AP2si44	TTGCCACTGCGGAAGA	CTGGGAAACATGGAAACC
AP2si46	TACGCTGTGATATGGTCC	ACTCTTAGTTCCGCTCCT
AP2si47	GGTAAGTGGGTGGCAGAG	CGTTGAGGACGATGAAGAG
AP2si49	GGCTGCTGCCTATGAT	CGGCGTGTATGTCTCC
AP2si50	AGGGAGCCCAACAAGA	TTAGCATTCGCAGACG
AP2si56	GTCGCCTTGTCCTTCTGT	TTCCTCGTTGTTGTCTGG
AP2si57	GCCCTTCCTTCTCATCTTT	TTCCTGCTTCGCTTCTTAC
AP2si64	ATAGACGAGGAGGCACT	TCAGCATCGGAGTTGT
AP2si65	CGGCATTGGCACTCAG	GCTCTTGGCAAACCTCC
AP2si68	GCCGCTCTGCTTTCCT	CTCAGCCGCCTTGGTT
AP2si72	TCATTGCCAACTACATCC	TCACCATCTTCCTGCTTT
AP2si75	TCTGGCTCGGCACCTT	CGGCACCACAAACTCG
AP2si76	GGACTGTGGGAAAGATAG	TACTTGACATGCGATTGA
AP2si83	CTCCACCTTACCCAAACC	CTCTGTCGCACTCCTCTG
AP2si84	TGACGGATGAACCAGG	CCAAGAGCAAACGAAAA
AP2si89	TCCTCCTTACACTGCTTT	ATGATGCGATTGACTTGA
AP2si90	TCCATCGTCCTCCCATCA	AAACATCGCCTCCTCGTC
AP2si94	TATGGCTTGGGACTTTC	TTTGATGTCTTGGTGGG
AP2si103	CTGGCTCAGCACGACGAA	GGCGATGATGGCGAACAC
AP2si106	CTCCACCTCTTCGCCGTCTG	CGCCCTTATCATCTTCTTCTGC
AP2si107	AGAACGCCAAACAGGATA	GGAACAGGCAAGGAAGAT
AP2si108	TCGTCTTCGTCGTCGTGT	TAGGAGCCCAACCAAATC
AP2si109	GTGGGTGAAGGTGGTAA	TTGAGGATGGCGGAAC
AP2si115	CGTGCGACGAGACAAG	GGTATCCGACGGGTTT
AP2si116	CACAGCCGTGTACTACCTCC	TGCCGCCTTCTTCCTTAT
AP2si119	GCCTTGGCTTACGATA	TTGGGAACACTGGACTTT
AP2si130	CGATGACTGAGGACGGAATG	GGTGAGGGAGCCCAACAA
